# Supplementary material for: Effect Sizes for 2×2 Contingency Tables
Source: PLoS One. 2013 Mar 7;8(3):e58777. doi: 10.1371/journal.pone.0058777 (PMC3591379; doi:10.1371/journal.pone.0058777)
Supplement: File S1 — SAS Macro to compute sample sizes from marginal probabilities for small, medium and large odds ratios. (SAS) [file pone.0058777.s001.sas]

***************************************************************************************************
* PROGRAM NAME: Sample size calculation from recommended odds ratio effect sizes                  *
* DESCRIPTION : This macro will calculate recommended odds ratio effect sizes and corresponding   *
* 	sample sizes for given marginal probabilities                                                 *
* PROGRAMMER  : Melanie Bell and Jake Olivier                                                     *
* DATE WRITTEN: 11 December 2012                                                                  *
**************************************************************************************************;

/*

ProbY = Probability of outcome for entire sample
ProbX = Probability for treatment/group allocation, e.g., ProbX=0.33 for 1:2 allocation
	(ProbX=0.5 is recommended if allocation is unknown)

*/


%macro pow(ProbY,ProbX);

%LET a=%SYSEVALF(1+1/(9*&ProbX));
%LET b=%SYSEVALF(1+3/(7*&ProbX));
%LET c=%SYSEVALF(1+1/&ProbX);

proc power;
	twosamplefreq test=pchi
	oddsratio = &a &b &c
	refproportion = &ProbY 
	ntotal = .
	alpha = 0.05
	power = 0.8;
    ods output output = out;
run;

data out; 
	set out;
	format EffectSize $6.;
	if index = 1 then EffectSize = "Small";
	if index = 2 then EffectSize = "Medium";
	if index = 3 then EffectSize = "Large";
	rename RefProportion = ProbY;
	ProbX=1/(9*(&a-1));
	N1=round(NTotal*ProbX);
	N2=round(NTotal*(1-ProbX));
	keep RefProportion ProbX OddsRatio EffectSize Power NTotal N1 N2;
run;

proc print data = out noobs;
	var EffectSize ProbY ProbX OddsRatio Power NTotal N1 N2;
run;
%mend;

%pow (0.1, 0.5);
